# Supplementary material for: In Vitro Synergism of Silver Nanoparticles with Antibiotics as an Alternative Treatment in Multiresistant Uropathogens
Source: Antibiotics (Basel). 2018 Jun 19;7(2):50. doi: 10.3390/antibiotics7020050 (PMC6023009; doi:10.3390/antibiotics7020050)
Supplement: Supplementary file 1 [file antibiotics-07-00050-s001.zip]

Archive with 3 entries (2 files):
- Table -s/
- Table -s/Table S1_Resistance profile of the set of clinical strains.docx
- Table -s/Table S2_Standardization of the method MIC.docx
